# Supplementary material for: Direct allele introgression into pure chicken breeds using Sire Dam Surrogate (SDS) mating
Source: Nat Commun. 2021 Jan 28;12:659. doi: 10.1038/s41467-020-20812-x (PMC7844028; doi:10.1038/s41467-020-20812-x)
Supplement: Supplementary file 4 — Source Data [file 41467_2020_20812_MOESM4_ESM.xlsx]

## Sheet: Frizzle data
PC1	PC2	PC3	Name	group	file
-3.92822	10.0419	33.9229	CIAS63732	icaspase host control 1	EX_GDIV_182_467598_HGC60KV04_20190813_FinalReportMatrixAB.txt
-3.71959	10.7548	35.4031	CIAS62621	icaspase host control 2	EX_GDIV_182_467598_HGC60KV04_20190813_FinalReportMatrixAB.txt
-3.50638	10.5666	35.7171	Stck-hen	Brown layer	EX_GDIV_182_467598_HGC60KV04_20190813_FinalReportMatrixAB.txt
41.8184	-10.4012	-2.68151	PMEL-11	DOW PGC_edited	EX_GDIV_197_500873_HGC60KV05_20200102_FinalReportMatrixAB.txt
42.4498	-11.2716	-3.17349	PMEL-21	DOW PGC_edited	EX_GDIV_197_500873_HGC60KV05_20200102_FinalReportMatrixAB.txt
41.9068	-10.8396	-1.90768	Line6-1	inbred Line 6	EX_GDIV_197_500873_HGC60KV05_20200102_FinalReportMatrixAB.txt
41.8673	-11.2372	-2.17894	Line6-4	inbred Line 6	EX_GDIV_197_500873_HGC60KV05_20200102_FinalReportMatrixAB.txt
41.5891	-10.8507	-1.68717	Line6-7	inbred Line 6	EX_GDIV_197_500873_HGC60KV05_20200102_FinalReportMatrixAB.txt
42.004	-10.9996	-2.23224	Line6-9	inbred Line 6	EX_GDIV_197_500873_HGC60KV05_20200102_FinalReportMatrixAB.txt
41.9149	-11.0798	-2.63972	DOW H-70	G1_DOW	EX_GDIV_197_500873_HGC60KV05_20200102_FinalReportMatrixAB.txt
42.163	-11.1769	-2.16797	DOW H-96	G1_DOW	EX_GDIV_197_500873_HGC60KV05_20200102_FinalReportMatrixAB.txt
42.3863	-11.2759	-2.49034	DOW H-64	G1_DOW	EX_GDIV_197_500873_HGC60KV05_20200102_FinalReportMatrixAB.txt
42.1612	-10.8979	-2.50801	DOW H-67	G1_DOW	EX_GDIV_197_500873_HGC60KV05_20200102_FinalReportMatrixAB.txt
42.1919	-10.9448	-2.67241	DOW H-75	G1_DOW	EX_GDIV_197_500873_HGC60KV05_20200102_FinalReportMatrixAB.txt
42.1983	-11.1299	-2.17031	DOW H-81	G1_DOW	EX_GDIV_197_500873_HGC60KV05_20200102_FinalReportMatrixAB.txt
42.3888	-11.1789	-2.55786	DOW H-120	G1_DOW	EX_GDIV_197_500873_HGC60KV05_20200102_FinalReportMatrixAB.txt
42.318	-10.8751	-2.58113	DOW H-105	G1_DOW	EX_GDIV_197_500873_HGC60KV05_20200102_FinalReportMatrixAB.txt
42.1971	-10.6881	-2.24076	DOW H-125	G1_DOW	EX_GDIV_197_500873_HGC60KV05_20200102_FinalReportMatrixAB.txt
41.9949	-10.8157	-2.61158	DOW H-66	G1_DOW	EX_GDIV_197_500873_HGC60KV05_20200102_FinalReportMatrixAB.txt
0.284712	41.5931	-5.6232	LSX-28	LSX control	EX_GDIV_197_500873_HGC60KV05_20200102_FinalReportMatrixAB.txt
0.227097	41.6786	-6.67704	LSX-15	LSX control	EX_GDIV_197_500873_HGC60KV05_20200102_FinalReportMatrixAB.txt
-0.0505395	43.2823	-6.33554	LSX-6	LSX control	EX_GDIV_197_500873_HGC60KV05_20200102_FinalReportMatrixAB.txt
0.444278	44.4731	-7.24096	LSXC122	LSX edited PGC	EX_GDIV_197_500873_HGC60KV05_20200102_FinalReportMatrixAB.txt
1.10852	45.5445	-9.2272	WT-LSXD1	LSX WT PGC	EX_GDIV_197_500873_HGC60KV05_20200102_FinalReportMatrixAB.txt
0.971464	45.177	-8.46891	FRZL4X-104	G1-FRZ	EX_GDIV_197_500873_HGC60KV05_20200102_FinalReportMatrixAB.txt
1.26528	45.1908	-8.51046	FRZL5X-3	G1-FRZ	EX_GDIV_197_500873_HGC60KV05_20200102_FinalReportMatrixAB.txt
1.07874	44.7794	-7.81862	FRZL5X-17	G1-FRZ	EX_GDIV_197_500873_HGC60KV05_20200102_FinalReportMatrixAB.txt
0.775113	45.6565	-7.79821	FRZL5X-11	G1-FRZ	EX_GDIV_197_500873_HGC60KV05_20200102_FinalReportMatrixAB.txt
1.2838	44.9886	-7.98393	FRZL4X-95	G1-FRZ	EX_GDIV_197_500873_HGC60KV05_20200102_FinalReportMatrixAB.txt
1.33146	45.3677	-7.86046	FRZL4X-114	G1-FRZ	EX_GDIV_197_500873_HGC60KV05_20200102_FinalReportMatrixAB.txt
1.09644	44.6916	-8.13123	FRZL5X-6	G1-FRZ	EX_GDIV_197_500873_HGC60KV05_20200102_FinalReportMatrixAB.txt
0.532499	44.9068	-8.45924	FRZL4X-76	G1-FRZ	EX_GDIV_197_500873_HGC60KV05_20200102_FinalReportMatrixAB.txt
0.791829	44.7617	-8.25602	FRZL5X-25	G1-FRZ	EX_GDIV_197_500873_HGC60KV05_20200102_FinalReportMatrixAB.txt
0.997082	44.4376	-7.29774	FRZL4X-69	G1-FRZ	EX_GDIV_197_500873_HGC60KV05_20200102_FinalReportMatrixAB.txt
